# Supplementary material for: Mathematical Analysis of Glioma Growth in a Murine Model
Source: Sci Rep. 2017 May 31;7:2508. doi: 10.1038/s41598-017-02462-0 (PMC5451439; doi:10.1038/s41598-017-02462-0)
Supplement: Supplementary file 1 — Dataset 1 [file 41598_2017_2462_MOESM1_ESM.xls]

## Sheet: Scan Parameters for Mouse 1,2,3
	T2w	DTI	T2map	T1map	DCE	T1w
	Registration T2w	DWI 6dir	T2map Volumes	T1map Volumes	DCE Time Series	T1w post
Scan Point:	1	2	3	4	5	6			RARE:	Rapid Acquisiton with Relaxation Enhancement
Sequence Name:	RARE	Standard DTI	MSME	RAREVTR	FLASH	RAREVTR			RAREVTR:	Rapid Acquisiton with Relaxation Enhancement with varied TR
Echo Type:	SE	SE	SE	SE	GE	SE			MSME:	Multi slice Multi Echo
Scan Time:	5'26''	20'25"	6'20"	27'13"	21'16"	1'37"
# of Slices per volume	34	10	20	20	20	20
# of volumes	1	7	16	4	80	1
Total # of Slices	34	70	320	80	1600	20
Averages:	2	1	1	2	1	2
Contrast (Gd.):	0	0	0	0	0/1	1
Pixel Spacing (mm):	0.1 x 0.1	0.2 x 0.2	0.2 x 0.2	0.2 x 0.2	0.2 x 0.2	0.2 x 0.2
Slice Thickness (mm):	0.5	1	0.5	0.5	0.5	0.5
FOV (mm)	25.6 x 25.6	25.6 x 25.6	25.6 x 25.6	25.6 x 25.6	25.6 x 25.6	25.6 x 25.6
FOV (pixels)	256 x 256	128 x 128	128 x 128	128 x 128	128 x 128	128 x 128
ETL (#):	8	1	1	1	1	1
Flip Angle (deg.):	90	90	90	90	40	90
Refocusing Pulse (deg.):	180	180	180	180	-	180
TR (ms):	5100.46	2500	3968.46	4000	166.164	508.084
	-	-	-	2500	-	-
	-	-	-	1500	-	-
	-	-	-	508.084	-	-
Effective TE (ms):	60	-	-	-	-	-
TE (ms):	15	18.123	11	11	2.935	11
	-	-	22	-	-	-
	-	-	33	-	-	-
	-	-	44	-	-	-
	-	-	55	-	-	-
	-	-	66	-	-	-
	-	-	77	-	-	-
	-	-	88	-	-	-
	-	-	99	-	-	-
	-	-	110	-	-	-
	-	-	121	-	-	-
	-	-	132	-	-	-
	-	-	143	-	-	-
	-	-	154	-	-	-
	-	-	165	-	-	-
	-	-	176	-	-	-
NOTES:	Fat Suppression	Fat Suppression	Fat Suppression	Fat Suppression	-	Fat Suppression
		Trigger Time: up to +20'		Trigger Time: up to +10'	Enter: 1'30''	Trigger Time: up to +10'
					Injection: ~2'00'
					Done: ~2'10"
					1 scan: 0'15"951
					4 scans: 1'03"804

## Sheet: Scan Parameters for Debugging
	T2w	DTI	T2map	T1map	DCE	T1w
	Registration T2w	DWI 6dir	T2map Volumes	T1map Volumes	DCE Time Series	T1w post
Scan Point:	1	2	3	4	5	6			RARE:	Rapid Acquisiton with Relaxation Enhancement
Sequence Name:	RARE	Standard DTI	MSME	RAREVTR	FLASH	RAREVTR			RAREVTR:	Rapid Acquisiton with Relaxation Enhancement with varied TR
Echo Type:	SE	SE	SE	SE	GE	SE			MSME:	Multi slice Multi Echo
Scan Time:	3'12''	20'25"	6'20"	27'13"	21'16"	1'37"
# of Slices per volume	20	10	20	20	20	20
# of volumes	1	7	16	4	80	1
Total # of Slices	20	70	320	80	1600	20
Averages:	2	1	1	2	1	2
Contrast (Gd.):	0	0	0	0	0/1	1
Pixel Spacing (mm):	0.1 x 0.1	0.2 x 0.2	0.2 x 0.2	0.2 x 0.2	0.2 x 0.2	0.2 x 0.2
Slice Thickness (mm):	0.5	1	0.5	0.5	0.5	0.5
FOV (mm)	25.6 x 25.6	25.6 x 25.6	25.6 x 25.6	25.6 x 25.6	25.6 x 25.6	25.6 x 25.6
FOV (pixels)	256 x 256	128 x 128	128 x 128	128 x 128	128 x 128	128 x 128
ETL (#):	8	1	1	1	1	1
Flip Angle (deg.):	90	90	90	90	40	90
Refocusing Pulse (deg.):	180	180	180	180	-	180
TR (ms):	3000	2500	3968.46	4000	166.164	508.084
	-	-	-	2500	-	-
	-	-	-	1500	-	-
	-	-	-	508.084	-	-
Effective TE (ms):	60	-	-	-	-	-
TE (ms):	15	18.123	11	11	2.935	11
	-	-	22	-	-	-
	-	-	33	-	-	-
	-	-	44	-	-	-
	-	-	55	-	-	-
	-	-	66	-	-	-
	-	-	77	-	-	-
	-	-	88	-	-	-
	-	-	99	-	-	-
	-	-	110	-	-	-
	-	-	121	-	-	-
	-	-	132	-	-	-
	-	-	143	-	-	-
	-	-	154	-	-	-
	-	-	165	-	-	-
	-	-	176	-	-	-
		-	-	-	-	-
NOTES:	Fat Suppression	Fat Suppression	Fat Suppression	Fat Suppression	-	Fat Suppression
		Trigger Time: up to +20'		Trigger Time: up to +10'	Enter: 1'30''	Trigger Time: up to +10'
					Injection: ~2'00'
					Done: ~2'10"
					1 scan: 0'15"951
					4 scans: 1'03"804
